# Supplementary material for: Role of Climate and Edaphic Factors on the Community Composition of Biocrusts Along an Elevation Gradient in the High Arctic
Source: Microorganisms. 2024 Dec 17;12(12):2606. doi: 10.3390/microorganisms12122606 (PMC11676250; doi:10.3390/microorganisms12122606)
Supplement: Supplementary file 1 [file microorganisms-12-02606-s001.zip]

Archive with 2 entries (2 files):
- Supplementary_Figures_Ossian.pdf
- Supplementary_Tables_Ossian.xlsx
