# Supplementary material for: Role of Climate and Edaphic Factors on the Community Composition of Biocrusts Along an Elevation Gradient in the High Arctic
Source: Microorganisms. 2024 Dec 17;12(12):2606. doi: 10.3390/microorganisms12122606 (PMC11676250; doi:10.3390/microorganisms12122606)
Supplement: Supplementary file 1 [file microorganisms-12-02606-s001.zip › Supplementary_Tables_Ossian.xlsx]

## Sheet: Suppl. Table S1
Supplementary Table S1: Tabular overview of the vegetation analysis.
“-” species was not found; “r” species was rare; “+” species has a coverage ratio of less than 5% with few individuals; “1” species has a coverage ratio of less than 5% with many individuals;
“2” species has a coverage ratio of 5-25%; “3” species has a coverage ratio of 26 50%; colors used for easier visual representation.
		Site 1			Site 2			Site 3			Site 4
Number of Replicas			3			3			3			3
Total Number of Species		15	9	13	13	10	11	10	13	8	11	13	12
Total Number of Individual Species			17			16			15			15
			12.3			11.3			10.3			12
Species	Family	1	2	3	4	5	6	7	8	9	10	11	12
Dryas octopetala	Rosaceae	1	2	+	2	1	3	1	2	+	2	1	2
Sterecaulon alpinum	Stereocaulaceae	1	1	+	1	1	1	1	1	1	2	1	1
Salix polaris	Salicaceae	1	1	2	+	1	+	+	1	+	+	+	+
Saxifraga oppositifolia	Saxifragaceae	+	r	r	+	+	+	+	+	1	+	+	+
Carex sp.	Cyperaceae	1	+	1	+	1	+	1	1	1	-	-	-
Polytrichum sp.	Polytrichaceae	+	+	+	r	-	r	+	+	+	-	-	r
Saxifraga cernua	Saxifragaceae	r	-	r	1	1	-	+	-	-	-	-	-
Silene acaulis	Caryophyllaceae	+	1	1	1	-	-	+	-	-	-	-	-
Carex fuliginosa	Cyperaceae	r	-	r	-	-	-	-	-	-	+	+	+
Polygonum viviparum	Polygonaceae	1	+	1	1	1	+	-	-	-	+	+	r
Hypnum sp.	Hypnaceae	-	-	+	+	+	+	-	r	-	-	+	r
Bryum sp.	Bryaceae	+	-	-	-	r	r	-	-	-	+	+	-
Tetraplodon sp.	Splachnaceae	-	-	-	-	+	r	-	-	-	-	-	-
Flavocetraria nivalis	Parmeliaceae	r	r	r	-	-	r	+	1	r	r	r	r
crusty lichens on stones		-	-	-	-	-	-	1	+	1	1	+	1
Thamnolia vermicularis cf.	Icmadophilaceae	-	-	-	-	-	-	-	-	-	r	+	r
Dicranella cf.	Dicranellaceae	-	-	-	+	-	-	-	+	-	+	+	-
Species excluded after applying the majority rule
Papaver dahlianum	Papaveraceae	-	-	-	-	-	-	-	+	-	-	r	-
Cassiope tetragona	Ericaceae	-	-	-	-	-	-	-	1	-	-	-	-
Cerastium alpinum	Caryophyllaceae	-	-	r	-	-	-	-	-	-	-	-	-
Salix reticulata	Salicaceae	r	-	-	-	-	-	-	-	-	-	-	-
Drepanoclados cf.	Amblystegiaceae	+	-	-	-	-	-	-	-	-	-	-	-
Racomitrium cf.	Grimmiaceae	-	-	-	-	-	-	-	+	-	-	-	-
Pottiales sp.	Pottiaceae	-	-	-	-	-	-	-	-	-	-	-	r
unknown moss		r	-	-	r	-	-	-	-	-	-	-	-
brown /white lichen		-	-	-	r	-	-	-	-	-	-	-	-

## Sheet: Suppl. Table S2
Supplementary Table S2: Metagenomic dataset sequencing overview.
Site	Replicate	Raw Reads	Surviving Reads
1	1	13510906	13272047
	2	12922962	12553724
	3	11370368	11155868
2	1	14064341	13816853
	2	12865964	12620158
	3	16740481	16453040
3	1	14483442	14272430
	2	14567522	14315304
	3	12221379	11944325
4	1	13753506	13534371
	2	16253522	15948967
	3	12970391	12595175

## Sheet: Suppl. Table S3
Supplementary Table S3: List of fungal (A) and photoautotrophic (B) indicator taxa associated to each site.
Asterisks corresponds to the level of significance (*p < 0.05 **p < 0.01)
(A)						(B)
Family	Genus	IndVal	p-value			Family	Genus	IndVal	p-value
Site 1						Site 1
Unknown Agaricales		0.815	*			Unknown Bryophyta		0.775	*
Psathyrellaceae	Psathyrella	0.80	*
						Site 3
Site 3						Phormidiaceae	Phormidium	0.816	*
Helotiaceae	Epiglia	0.926	*			Trebouxiophyceae	Elliptochloris	0.716	*
Mortierellaceae	Mortierella	0.923	*
Reticulascaceae	Sporoschismopsis	0.905	*			Site 4
Rhytismataceae	Rhytisma	0.878	*			Unknown Cyanobacteriales		0.679	*
Ascosphaeraceae	Ascosphaera	0.858	*
Leotiaceae	Leotia	0.851	*			Site 2 + Site 4
Ochrolechiaceae	Ochrolechia	0.816	*			Desertifilaceae	Hormoscilla	0.894	**
Umbilicariaceae	Umbilicaria	0.784	*			Leptolyngbyaceae	Leptolyngbya	0.837	*
Unknown Chaetothyriales		0.719	*			Leptolyngbyaceae		0.808	*
						Leptolyngbyaceae		0.795	*
Site 4						Thermosynechococcaceae	Loriellopsis	0.753	*
Extremaceae		0.819	*
Trichomeriaceae	Bradymyces	0.751	*
Site 1 + Site 4
Ophiocordycipitaceae		0.905	**
